# Supplementary material for: In Silico, In Vitro, and Ex Vivo Biological Activity of Some Novel Mebeverine Precursors
Source: Biomedicines. 2023 Feb 17;11(2):605. doi: 10.3390/biomedicines11020605 (PMC9953468; doi:10.3390/biomedicines11020605)
Supplement: Supplementary file 1 [file biomedicines-11-00605-s001.zip]

Archive with 1 entries (1 files):
- biomedicines-2206819-supplementary.pdf
